# Supplementary material for: A Novel Mycovirus Evokes Transcriptional Rewiring in the Fungus Malassezia and Stimulates Beta Interferon Production in Macrophages
Source: mBio. 2020 Sep 1;11(5):e01534-20. doi: 10.1128/mBio.01534-20 (PMC7468202; doi:10.1128/mBio.01534-20)
Supplement: TABLE S1 [file mBio.01534-20-st001.xlsx]

## Sheet: Sheet1
Location	Allele	Consequence	Impact	Gene	Symbol	Description	Accession
LT671822.1:1098983-1098983	A	missense_variant	MODERATE	MSYG_1556	KAE1	Highly conserved ATPase of HSP70/DnaK family	SHO77215
LT671824.1:502360-502360	T	missense_variant	MODERATE	MSYG_2731	CRM1	Major karyopherin	SHO78388
